# Supplementary material for: Antiprotozoal and Antibacterial Activity of Ravenelin, a Xanthone Isolated from the Endophytic Fungus Exserohilum rostratum
Source: Molecules. 2021 Jun 2;26(11):3339. doi: 10.3390/molecules26113339 (PMC8199546; doi:10.3390/molecules26113339)
Supplement: Supplementary file 1 [file molecules-26-03339-s001.zip]

Archive with 1 entries (1 files):
- molecules-1195254-supplementary.pdf
